# Supplementary material for: An Engineered clMagR Tetramer with Enhanced Magnetism for Magnetic Manipulation
Source: Biomolecules. 2026 Apr 3;16(4):537. doi: 10.3390/biom16040537 (PMC13113634; doi:10.3390/biom16040537)
Supplement: Supplementary file 1 [file biomolecules-16-00537-s001.zip]

Archive with 1 entries (1 files):
- biomolecules-4212520-supplementary.pdf
